# Supplementary material for: DeepImmuno: deep learning-empowered prediction and generation of immunogenic peptides for T-cell immunity
Source: Brief Bioinform. 2021 May 3;22(6):bbab160. doi: 10.1093/bib/bbab160 (PMC8135853; doi:10.1093/bib/bbab160)
Supplement: Table_S3_bbab160 [file table_s3_bbab160.xlsx]

## Sheet: Sheet1
Supplemental Table 3
Testing dataset	PMID	# immunogenic peptides	Experiment assay
Dengue	23580623	408	Ex Vivo IFN-r ELISPOT
Neoantigen	33038342	37	Multimer binding assay
SARS-CoV-2	32999467	27	IFN-r ELISPOT
