# Supplementary material for: DeepImmuno: deep learning-empowered prediction and generation of immunogenic peptides for T-cell immunity
Source: Brief Bioinform. 2021 May 3;22(6):bbab160. doi: 10.1093/bib/bbab160 (PMC8135853; doi:10.1093/bib/bbab160)
Supplement: Table_S4_bbab160 [file table_s4_bbab160.xlsx]

## Sheet: Sheet1
Supplemental Table 4
Peptide subnetwork
Layer	filters_number	filters_size	stride_size
CNN_1	16	(2,12)	(1,1)
CNN_2	32	(2,1)	(1,1)
MaxPool		(2,1)	(2,1)
MHC subnetwork
Layer	filters_number	filters_size	stride_size
CNN_1	16	(15,12)	(1,1)
MaxPool		(2,1)	(2,1)
CNN_2	32	(9,1)	(1,1)
MaxPool		(2,1)	(2,1)
Combine fully-connected network
Layer	note
Dense	128 output nodes
Dropout	0.2 dropout rate
Dense	1 output node
